# Supplementary material for: PESCADOR, a web-based tool to assist text-mining of biointeractions extracted from PubMed queries
Source: BMC Bioinformatics. 2011 Nov 9;12:435. doi: 10.1186/1471-2105-12-435 (PMC3228910; doi:10.1186/1471-2105-12-435)
Supplement: Additional file 2 — Table S2: Detailed benchmark of PESCADOR on an instance level using the AIMed dataset. The data is arranged in rows for each PPI and by PMID. Columns are Term1 from AIMed and Term2 from AIMed for AIMed PPIs, why filtered out from AIMed, for AIMed PPIs that would not be included in the analysis (e.g. because they were duplicated), Term 1 from PESCADOR and Term 2 from PESCADOR for PESCADOR terms for PPIs, found in AIMed for whether the PPI was detected by AIMed, PESCADOR Type 1, Type 2, and Type 3 for whether the PPI was detected by PESCADOR in one of these levels (only strictest one is indicated), found by manual curation, indicating if the PPI is real according to our evaluation, evidence sentence indicates the sentence where the PPI could be found, note indicates extra explanations of our analysis, and cause of PESCADOR failure gives one of three reasons of why a true PPI detected by AIMed was not found by PESCADOR: NLProt fail, name not in dictionary, or sentence too complex. [file 1471-2105-12-435-S2.XLSX]

## Sheet: Plan1
Term 1 from AIMed	Term 2 from AIMed	why filtered out from AIMed	Term 1 from PESCADOR	Term 2 from PESCADOR	found in AIMed	PESCADOR Type 1	PESCADOR Type 2	PESCADOR Type 3	found by manual curation	evidence sentence	note	cause of PESCADOR failure
PMID 10206993
CXCR1	IL - 8		CXCR1	IL-8	1	0	0	0	1	IL-8 recognizes and activates CXCR1		nlprot fail, "IL-8"
PMID 10208590
DELTA - CATENIN	PRESENILIN 1	duplicated
DELTA - CATENIN	PRESENILIN ( PS ) 1	duplicated
DELTA - CATENIN	PS1		delta-catenin	PS1	1	0	0	0	1	delta-catenin interacted with a hydrophilic loop region in the endoproteolytic C-terminal fragment of PS1		many terms
P0071	PS1		p0071	PS1	1	1	0	0	1	We also found another armadillo-protein, p0071, interacted with PS1
			PS1	PS2	0	0	0	1	0	PS1 and PS2 partly differ in function
PMID 10318773
LIGHT	TR6		LIGHT	TR6	1	0	0	0	1	TR6 specifically binds two cellular ligands, LIGHT		nlprot fail, "LIGHT"
PMID 10318834
EPO	ERYTHROPOIETIN ( EPO ) RECEPTOR		EPO	EPOR	1	0	0	0	1	Phe93 in the extracellular domain of the erythropoietin (EPO) receptor (EPOR) is crucial for binding EPO		many terms
EBP	EMP1		EBP	EMP1	1	0	0	0	0		EMP1 (EPO-mimetic peptide) is not a protein or gene but a construct of this work
PMID 10346902
C8	C9		C8	C9	1	0	0	0	1	C8 and C9 formed a heterodimer		nlprot fail, "C8" and "C9"
C5	C8		C5	C8	1	0	0	0	1	C8 also formed a heterodimer with C5		nlprot fail, "C8" and "C5"
C8	C8	self-interaction
PMID 10369872
PS1	RAB11		PS1	RAB11	1	0	0	0	0	interaction between the human PS1 or PS2 hydrophilic loop and Rab11	this sentence is ambiguous
			PS1	PS2	0	0	1	0	0	interaction between the human PS1 or PS2 hydrophilic loop and Rab11	the interaction of PS1 with PS2 would be a wrong interpretation of this sentence
PMID 10393925
FILAMIN	PS1		ABP280	PS1	1	1	0	0	1	PS1 formed complexes in vivo with actin-binding protein filamin (ABP-280)
			CD44	PS1	0	0	0	1	0	The redistribution of PS1 in adhered cells was strikingly similar to that of the well characterized adhesion protein CD44
PMID 10428074
APOLIPOPROTEIN E	BETA - AMYLOID PEPTIDE		ABETA	APOLIPOPROTEIN E	1	0	0	1	1	this fragment is implicated in the neurotoxicity of Abeta and in the protective effects of apolipoprotein E in Alzheimer's disease.
ABETA	APOLIPOPROTEIN E2	It is a variant of a gene considered above.
PMID 10488147
CC CHEMOKINE RECEPTOR 3	EOTAXIN - 3	duplicated
CCR3	EOTAXIN - 3		CCR3	EOTAXIN-3	1	1	0	0	1	Eotaxin-3 induced transient calcium mobilization specifically in CC chemokine receptor 3 (CCR3)
			SCYA24	EOTAXIN-3	0	0	0	1	0	we analyzed the genomic region containing the gene for MPIF-2/eotaxin-2 (SCYA24) and have identified a novel CC chemokine termed eotaxin-3
PMID 10508860
C - JUN	QM	QM/Jif-1 not in dictionaries
PS1	QM	QM/Jif-1 not in dictionaries
			C-JUN	PS1	0	1	0	0	0	QM/Jun-interacting factor (Jif) -1, a negative regulator of c-Jun, is a candidate to mediate the function of PS1 in the cell.
PMID 10618369
FGF1	FGFR2				1	0	0	1	1	We have crystallized a complex between human FGF1 and a two-domain extracellular fragment of human FGFR2
PMID 10638746
HFE	TRANSFERRIN RECEPTOR
HFE	TFR		HFE	TFR	1	0	0	0	1	HFE binds to the transferrin receptor (TfR), a receptor by which cells acquire iron-loaded transferrin		nlprot fail, "transferrin receptor".
			HFE	TRANSFERRIN	0	1	0	0	0	HFE binds to the transferrin receptor (TfR), a receptor by which cells acquire iron-loaded transferrin
PMID 10712517
BR - IA	BR - II	notation not used - Bmpr1a								preexisting heteromeric (BR-II/BR-Ia [...] oligomers
PMID 10713102
NERVE GROWTH FACTOR	TRKA				1	0	0	0	1	Although the individual amino acids in TrkA involved in binding to nerve growth factor (NGF) and those in TrkC involved in binding to neurotrophin-3have been mapped in this domain, the Trk amino acids that provide specificity remained unclear.		many terms
PMID 10768840
CD30	CD30L		CD30	CD30L	1	1	0	0	1	CD30L binding by CD30
CD30	CD30 LIGAND	duplicated
PMID 10860730
IFN - GAMMA RECEPTOR ALPHA CHAIN	IFN - GAMMA SC1	IFN-gamma SC1 is a mutant
IFN - GAMMA	IFN - GAMMA	self-interaction
IFN - GAMMA R ALPHA	IFN - GAMMA SC1	IFN-gamma SC1 is a mutant
IFN - GAMMA	IFN - GAMMA R ALPHA				1	0	0	0	1	one domain of IFN-gamma is sufficient to recruit IFN-gamma R alpha		nlprot fail, it doesn't recognize "R alpha" or "R beta" as part of the names
PMID 10880444
BMP - 2	BMP - 2	self-interaction
BMP - 2	BMPR - IA		BMP-2	BMPR-IA	1	0	0	0	1	A large epitope 1 for high-affinity BMPR-IA binding was detected spanning the interface of the BMP-2 dimer.		dictionary fail, "BMPR-IA".
			BMP-2	BMPR-II	0	1	0	0	1	BMP-2 antagonists emerge from alterations in the low-affinity binding epitope for receptor BMPR-II.
PMID 10881198
BMP - 2	BRIA		BMP - 2	BRIA	1	0	0	0	1	Crystal structure of the BMP-2-BRIA ectodomain complex		dictionary fail, "BRIA".
BMP - 2	BMP - 2	self-interaction
PMID 10910894
CCR1	LEC		CCR1	LEC	1	0	0	0	1	LEC induces chemotaxis and adhesion by interacting with CCR1 and CCR8.		dictionary fail, "LEC".
CCR1	CCR8		CCR1	CCR8	0	0	1	0	0	LEC induces chemotaxis and adhesion by interacting with CCR1 and CCR8
PMID 10950949
FGF - 7	FGFR2 IIIB	FGFR2 IIIB defines an isoform of KGFR and it is not in the dictionary								FGF-7 recognizes one FGFR isoform known as the FGFR2 IIIb
			FGF-7	FGFR1	0	1	0	0	1	FGF-7 contains this primary site as well as a region that restricts interaction with FGFR1.
			FGF-7	KGFR	1	1	0	0	1	The sequences that confer on FGF-7 its specific binding to KGFR have not been identified.
PMID 10984492
IFNAR2	INTERFERON ( IFN ) ALPHA2	identifier is messed up and cannot be detected								Here, we quantitatively mapped the complete binding region of ifnar2 on interferon (IFN)alpha2 by 35 individual mutations to alanine and isosteric residues.
IFNALPHA2	IFNAR2	duplicated
			IFNAR1	IFNAR2	0	0	1	0	0	Type I interferons bind to two cell surface receptors, ifnar1 and ifnar2
PMID 11069186
FGF1	FGFR2		FGF1	FGFR2	1	1	0	0	1	crystal structure of the FGFR2 ectodomain in a dimeric form that is induced by simultaneous binding to FGF1 and a heparin decasaccharide.
PMID 11121055
FGF7	FGFR2C	FGFR2c is a variant name								We show that the S252W mutation allows the mesenchymal splice form of FGFR2 (FGFR2c) to bind and to be activated by the mesenchymally expressed ligands FGF7 or FGF10 and the epithelial splice form of FGFR2 (FGFR2b) to be activated by FGF2, FGF6, and FGF9.
PMID 11251120
GP130	INTERLEUKIN - 6	duplicated
GP130	IL - 6		GP130	IL-6	1	0	1	0	1	Unlike human IL-6 (which uses many hydrophilic residues), the viral cytokine largely uses hydrophobic amino acids to contact gp130, which enhances the complementarity of the viral IL-6-gp130 binding interfaces.
PMID 11297552
PDGF ALPHA	PLATELET - DERIVED GROWTH FACTOR C		PDGFA	PDGF-C	1	0	0	0	0	Platelet-derived growth factor C (PDGF-C), a novel growth factor that binds to PDGF alpha and beta receptor.	The interaction is with PDGF receptor alpha (PDGFRA), not with PDGFA
			NEUROPILIN-1	PDGF-C	0	0	0	1	0	PDGF-C is a multidomain protein with the N-terminal region homologous to the extracellular CUB domain of neuropilin-1
PMID 11470772
CC CHEMOKINE LIVER - EXPRESSED CHEMOKINE	CCR1	duplicated
CCR1	LEC				1	0	0	0	1	LEC is a new low-affinity functional ligand for CCR1, CCR2 and CCR5
			CCR5	LEC	0	1	0	0	1	LEC also induced calcium mobilization, but marginal chemotaxis via CCR5.	See also type 2: In spite of its binding to CCR5, LEC was unable to inhibit infection	many terms
PMID 1280226
CD40	TRAP				1	0	0	0	1	Cloning of TRAP, a ligand for CD40 on human T cells		dictionary fail, "TRAP".
PMID 1310678
HSP90	PP60SRC		HSP90	PP60SRC	1	0	0	0	1	Reconstitution of the multiprotein complex of pp60src, hsp90, and p50		nlprot fail, "pp60rc".
HSP90	PP60V - SRC	PP60V - SRC defines a mutant
			HSP90	P50	0	0	0	1	1	Reconstitution of the multiprotein complex of pp60src, hsp90, and p50
			HSP90	HSP70	0	1	0	0	0	the reconstituted pp60src multiprotein complex contains hsp70, which is a major candidate for providing the proteinunfoldase activity required for hsp90 association	A previous sentence indicates that they refer to the association of pp60src to hsp90
PMID 1325437
E12	MYOGENIN		E12	MYOGENIN	1	0	0	1	1	The results show that myogenin heterodimerizes with E12 and E47 in vivo, but it does not homodimerize to a measurable extent.
			E2A	MYOGENIN	0	0	0	1	1	Analysis of the oligomerization of myogenin and E2A products in vivo using a two-hybrid assay system.	E12 is a product of gene E2A
PMID 1326789
MITOGEN - ACTIVATED PROTEIN KINASE KINASE	V - RAF		MAP KINASE KINASE	V-RAF	1	0	0	0	1	Activation of mitogen-activated protein kinase kinase by v-Raf in NIH 3T3 cells and in vitro.		dictionary fail, "MAP kinase kinase".
MAP KINASE	MAP KINASE KINASE		MAP KINASE	MAP KINASE KINASE	1	0	0	0	1	MAP kinase and the protein kinase that activates it (MAP kinase kinase)		dictionary fail, "MAP kinase".
PMID 1680916
CD26	CD45		CD26	CD45	1	0	0	1	1	Coassociation of CD26 (dipeptidyl peptidase IV) with CD45
PMID 1722683
AFGF	HFGFR - 1		AFGF	FGRF1	1	0	0	0	1	From Scatchard analyses, the Kd:s for binding of aFGF and bFGF to hFGFR-1 were estimated to 25 pM and 41 pM, respectively.		dictionary fail,"hFGFR-1".
			AFGF	BFGF	0	0	1	0	0	From Scatchard analyses, the Kd:s for binding of aFGF and bFGF to hFGFR-1 were estimated to 25 pM and 41 pM, respectively.
PMID 1827203
FOS	JUN	Names define a complex								Cross-family dimerization of transcription factors Fos/Jun and ATF/CREB alters DNA binding specificity.
CDC28	CYCLIN E		CDC28	CYCLIN E	1	0	0	0	1	Cyclin E showed genetic interactions with the CDC28 gene, suggesting that it functioned at START by interacting with the CDC28 protein.		dictionary fail, "CYCLIN E".
CDC2	CYCLIN E		CDC2	CYCLIN E	1	0	0	0	1	The interactions between cyclin E and CDC2, or CDK2, may be important at the G1 to S transition in human cells.		dictionary fail, "CYCLIN E".
			CDC2	CDK2	0	0	1	0	0	The interactions between cyclin E and CDC2, or CDK2, may be important at the G1 to S transition in human cells.
PMID 1836978
CDC25A	CYCLIN B1		CDC25A	CYCLIN B1	1	0	0	0	1	Association between cdc25A and cyclin B1/cdc2 was detected in the HeLa cells.		dictionary fail,"CYCLIN B1".
			CDC2	CDC25	0	0	1	0	0	B-type cyclins are multifunctional proteins that not only act as M phase regulatory subunits of the cdc2 protein kinase, but also activate the cdc25 tyrosine phosphatase, of which cdc2 is the physiological substrate.
PMID 1846781
C - JUN	PROTEIN KINASE C		C - JUN	PROTEIN KINASE C	1	0	0	0	1	We propose that c-Jun is present in resting cells in a latent, phosphorylated form that can be activated by site-specific dephosphorylation in response to protein kinase C activation.		dictionary fail,"protein kinase C".
C - JUN	GLYCOGEN SYNTHASE KINASE 3	duplicated
C - JUN	GSK - 3		C - JUN	GSK - 3	1	0	0	0	1	Phosphorylation of recombinant human c-Jun proteins in vitro by GSK-3		dictionary fail, "GSK-3".
PMID 1860836
RII	RII	self-interaction
HT 31	RII ALPHA				1	0	0	0	1	A bacterially expressed 318-amino acid fragment, Ht 31 (418-736), containing the amphipathic helix region, was able to bind RII alpha		nlprot fail, "RII alpha"
PMID 1922387
C - JUN	PP54				1	0	0	0	1	We present evidence that mitogen-activated protein-serine (MAP) kinases (pp54 and pp42/44) specifically phosphorylate these sites and that their phosphorylation positively regulates the transacting activity of c-jun.		dictionary fail, "PP54".
PMID 2005966
RB	RBAP46				1	0	0	0	1	We report here the identification of one such human cellular Rb-associated protein of relative molecular mass 46,000 (46K) (RbAP46).		nlprot fail, "RB"
PMID 2555171
GRANULOCYTE - MACROPHAGE COLONY - STIMULATING FACTOR	HGM - CSF - R	duplicated
GM - CSF	GM - CSF - R				1	0	0	0	1	the expression of a GM-CSF-R showing a single class of affinity (KD = 2(-8) nM) and specificity for human GM-CSF but not interleukin-3.		dictionary fail, "GM-CSF-R".
			GM-CSF	interleukiin-3	0	0	0	1	0	the expression of a GM-CSF-R showing a single class of affinity (KD = 2(-8) nM) and specificity for human GM-CSF but not interleukin-3.
PMID 7513045
CD5	P56LCK		CD5	P56LCK	1	1	0	0	1	The t-cell antigen CD5 acts as a receptor and substrate for the protein-tyrosine kinase p56lck.
CD5	CD72		CD5	CD72	1	1	0	0	1	CD5 is a T-cell-specific antigen which binds to the b-cell antigen CD72
CD5	T - CELL RECEPTOR ZETA CHAIN ( TCR ZETA ) / CD3	messed up identifier is CD3
PMID 7525601
DPI	K1				1	0	0	0	1	DPI associates directly with the amino terminal "head" of type II epidermal keratins, including K1, K2, K5, and K6		many terms
PMID 7531639
LIGHT	TR6				1	0	0	0	0		No sentence found related to these proteins
PMID 7538672
RETINOBLASTOMA	RIZ				1	0	0	0	1	The retinoblastoma protein binds to RIZ, a zinc-finger protein that shares an epitope with the adenovirus E1A protein.		nlprot fail, "RETINOBLASTOMA"
			RIZ	SRC	0	0	0	1	0	Other motifs of RIZ include putative GTPase and SH3 (src homology domain 3) domains
PMID 7538907
FADD	FAS				1	1	0	0	1	FADD, a novel death domain-containing protein, interacts with the death domain of Fas and initiates apoptosis.
			FADD	interleukin-1 beta-converting enzyme	0	0	0	1	0	Overexpression of FADD in MCF7 and BJAB cells induces apoptosis, which, like Fas-induced apoptosis, is blocked by CrmA, a specific inhibitor of the interleukin-1 beta-converting enzyme.
PMID 7538908
FAS	RIP				1	0	0	0	1	RIP: a novel protein containing a death domain that interacts with Fas/APO-1		nlprot fail, "RIP"
			FAS	TNFR1	0	0	0	1	0	RIP contains an N-terminal region with homology to protein kinases and a C-terminal region containing a cytoplasmic motif (death domain) present in the Fas and TNFR1 intracellular domains.
PMID 7539796
CILIARY NEUROTROPHIC FACTOR	CNTFR ALPHA		CNTF	CNTFR ALPHA	1	0	0	0	1	the interaction of ciliary neurotrophic factor (CNTF) with CNTFR alpha		dictionary fail, "CNTFR alpha".
PMID 7559507
INSULIN - LIKE GROWTH FACTOR - I ( IGF - I ) RECEPTOR	INSULIN RECEPTOR SUBSTRATE - 1		IGF-I	IRS-1	1	0	0	0	1	interaction of SHC and the insulin receptor substrate-1 (IRS-1) with the insulin-like growth factor-I (IGF-I) receptor		dictionary fail "IGF-I"
INSULIN - LIKE GROWTH FACTOR - I RECEPTOR	P52SHC		IRS-1	SHC	1	1	0	0	1	interaction of SHC and the insulin receptor substrate-1 (IRS-1) with the insulin-like growth factor-I (IGF-I) receptor
			IRS-1	insulin receptor	0	0	1	0	1	interaction of the insulin-like growth factor-I receptor (IGF-IR) and the insulin receptor (IR) with their two known substrates p52Shc and the insulin receptor substrate-1 (IRS-1).
PMID 7565724
NCK	WISKOTT - ALDRICH SYNDROME PROTEIN		NCK	WAS	1	0	0	0	1	Wiskott-Aldrich syndrome protein physically associates with Nck		dictionary fail, "WAS"
P47NCK	WISKOTT - ALDRICH SYNDROME PROTEIN	duplicated
P47NCK	P66WASP	duplicated
PMID 7589433
INSULIN RECEPTOR	PI 3 - KINASE	PI3-kinase is a complex			1	0	0	0	0	Interaction of the p85 subunit of PI 3-kinase with the insulin receptor (IR)
IR BETA	P85	IR beta is a domain of IR								The experiments were performed with the cytoplasmic beta domain (wild type or mutated) of IR
			insulin receptor	P85	0	0	1	0	1	Interaction of the p85 subunit of PI 3-kinase with the insulin receptor (IR)
PMID 7589456
G ALPHA I2	NUCLEOBINDIN				1	0	0	0	1	Interaction of the protein nucleobindin with G alpha i2		dictionary fail, "both terms"
PMID 7592883
B BETA CHAIN OF FIBRINOGEN	CALRETICULIN	messed up name
PMID 7594592
NF - IL6 BETA	PU.1				1	0	0	0	1	We have characterized the physical and functional interactions between PU.1 and NF-IL6 beta, a leucine zipper transcription factor implicated in inflammatory responses.		dictionary fail, "NF - IL6 BETA"
PMID 7597030
HTAFII32	VIRAL PROTEIN 16		TAFII32	VP16	1	0	0	0	1	hTAFII32 interacts with the C-terminal 39-amino acid activation domain of the acidic transactivator viral protein 16 (VP16)		dictionary fail, "HTAFII32"
PMID 7616616
NERVE GROWTH FACTOR	P75 NEUROTROPHIN RECEPTOR				0	0	0	0	0	A potential interaction of p75 and trkA NGF receptors
			P75	TRKA	1	0	1	0	1	to detect an association of trkA and p75 receptors
PMID 7617032
INTERFERON - GAMMA	INTERFERON - GAMMA	self-interaction
PMID 7622448
( MIP ) - 1 ALPHA	CC CKR3		MIP-1-alpha	CC-CKR-3	1	0	0	0	1	MIP-1 alpha and RANTES were both potent agonists for CC CKR3 and CC CKR1.		dictionary fail, "CC CKR3"
			MCP-3	MIP	0	0	1	0	0	in response to the human CC chemokines macrophage inflammatory protein (MIP) -1 alpha, regulated on activation, normal T expressed and secreted (RANTES), and monocyte chemoattractant protein-3 (MCP-3),
			CKR1	MCP-3	0	0	0	1	0	MCP-3 was an agonist forCC CKR1 but not CC CKR3.
PMID 7630397
CYCLIN - DEPENDENT KINASE2	CYCLINA	duplicated
CDK2	CYCLINA				1	0	0	0	1	cyclinA-CDK2 complex.		dictionary fail, "CyclinA"
PMID 7642713
PTPMU	PTPMU	self-interaction
BETA - CATENIN	PTPMU				1	0	0	0	0	In vitro binding studies demonstrated that the intracellular segment of PTPmu binds directly to the intracellular domain of E-cadherin, but not to alpha- or beta-catenin.	PTPmu does not bind to beta-catenin
E - CADHERIN	PTPMU				1	0	0	0	1	In vitro binding studies demonstrated that the intracellular segment of PTPmu binds directly to the intracellular domain of E-cadherin		dictionary fail, "PTPMU"
			BETA-CATENIN	E-CADHERIN	0	0	1	0	0	In vitro binding studies demonstrated that the intracellular segment of PTPmu binds directly to the intracellular domain of E-cadherin, but not to alpha- or beta-catenin.
PMID 7644468
BMPR - II	OSTEOGENIC PROTEIN ( OP ) - 1		OP-1	BMPR - II	1	0	0	0	1	In transfected COS-1 cells, osteogenic protein (OP) -1/BMP-7, and less efficiently BMP-4, bound toBMPR-II		nlprot fail, "OP-1"
			BMP-4	BMPR-II	0	1	0	0	1	In transfected COS-1 cells, osteogenic protein (OP) -1/BMP-7, and less efficiently BMP-4, bound toBMPR-II
PMID 7644510
CDC25A	RAF - 1				1	0	0	0	1	Raf-1, which is known to bind 14-3-3 proteins, has recently been shown to associate with cdc25A and to stimulate its phosphatase activity.		PESCADOR fail
CDC25	RAF - 1				1	0	0	0	1	14-3-3 may facilitate the association of cdc25 with Raf-1 in vivo		PESCADOR fail
			14-3-3	CDC25	0	1	0	0	1	14-3-3 proteins associate with cdc25 phosphatases.
			CDC25A	CDC25B	0	0	1	0	0	interact with the human cdc25A and cdc25B phosphatases.
PMID 7664335
CSA	CSB				1	1	0	0	1	CSA protein interacts with CSB protein and with p44 protein, a subunit of the human RNA polymerase II transcription factor IIH.
			CSB	TFIIH	0	0	1	0	0	The Cockayne syndrome group A gene encodes a WD repeat protein that interacts with CSBprotein and a subunit of RNA polymerase II TFIIH.
PMID 7680771
HTAFII250	TBP		TAF	TBP	1	1	0	0	1	Recombinant hTAFII250 binds directly to TBP both in vitro and in yeast, and participates in the formation of the TFIID complex.	Pescador detected TAF interaction to TBP from another sentence, which is a more general term for HTAFII250
PMID 7685215
FOS	TATA BOX - BINDING PROTEIN				1	0	0	0	1	The bZIP domains of Fos and Jun mediate a physical association with the TATA box-binding protein.		dictionary fail, "TATA box-binding protein"
FOS	JUN				1	0	1	0	1	The bZIP domains of Fos and Jun mediate a physical association with the TATA box-binding protein.	It is a correct association but PESCADOR detected it from the wrong sentence
C - FOS	TATA BOX - BINDING PROTEIN	duplicated
PMID 7724524
RETINOBLASTOMA	TAFII250	duplicated
HTAFII250	RB	duplicated
RB	TAFII250				1	1	0	0	1	RB can confer transcriptional regulation and possibly cell cycle control and tumorsuppression through an interaction with TFIID, in particular with TAFII250
PMID 7729427
HTAFII18	HTAFII20				1	0	0	0	1	hTAFII20 interacts directly with TBP		dictionary fail, "HTAFII20" "HTAFII18"
HTAFII18	HTAFII28				1	0	0	0	1	Deletion analysis indicates that TBP and hTAFII18 bind to distinct domains of hTAFII28.		dictionary fail, "HTAFII20" "HTAFII28"
			P22	P32	0	1	0	0	0	hTAFII20 is the homologue of p22, an alternatively spliced form of dTAFII30 alpha (p32).
PMID 7744001
IL - 6R ALPHA	INTERLEUKIN ( IL ) 6		IL-6R alpha	IL-6	1	0	0	0	1	The helical cytokine interleukin (IL) 6 and its specific binding subunit IL-6R alpha form a 1:1 complex		dictionary fail, "IL-6R alpha"
GP130	GP130	self-interaction
IL - 6	IL - 6R ALPHA	duplicated
			GP130	IL-6	0	1	0	0	1	gp130 dimer is formed through direct binding at two independent and differently oriented sites on IL-6.
PMID 7744247
CDC25 PHOSPHATASE	RAF1		CDC25	RAF1	1	1	0	0	1	Raf1 interaction with Cdc25 phosphatase
PMID 7782277
G BETA 2 SUBUNIT	RAF - 1				1	0	0	0	1	Using a yeast two-hybrid strategy to identify other proteins that interact with and potentially regulate Raf-1, we isolated a clone encoding the carboxyl-terminal half of the G beta 2 subunit		nlprot fail, "G BETA 2 SUBUNIT"
G - PROTEIN BETA GAMMA	RAF - 1 PROTEIN KINASE				1	0	0	0	1	In vivo complexes of Raf-1 and G beta gamma		dictionary fail, "G beta gamma"
G BETA GAMMA	RAF - 1	G-beta gamma is a complex, not a protein
G BETA GAMMA	RAF / 330	G-beta gamma is a complex, not a protein
			GST	RAF-1	0	1	0	0	0	G beta gamma subunits specifically bound to a GST fusion protein encoding amino acids 1-330 of Raf-1
PMID 7809597
P53	TAFII40				1	0	0	0	1	direct interaction between the activation domain of p53 and two subunits of the TFIID complex,TAFII40 and TAFII60		dictionary fail, "TAFII40"
			TAFII250	TBP	0	1	0	0	0	a partial TFIID complex containing drosophila TATA binding protein (dTBP), humanTAFII250, dTAFII60, and dTAFII40 supported activation by a Gal4-p53 fusion protein in vitro, whereas TBP or a subcomplex lacking TAFII40 and TAFII60 did not.
PMID 7816143
C - FOS	C - JUN		C-FOS	C-JUN	1		1		1	We have determined the X-ray crystal structure of a heterodimer of the bZIP regions of c-Fos and c-Jun bound to DNA.
FOS	JUN		FOS	JUN	1		1		1	The Fos and Jun families of eukaryotic transcription factors heterodimerize to form complexes capable of binding 5'-TGAGTCA-3' DNA elements.
PMID 7824954
TAFII230	TAFII55				1	0	0	0	1	TAFII55 is shown to interact with the largest subunit (TAFII230) of human TFIID through its central region and with multiple activators--including Sp1, YY1, USF, CTF, adenoviral E1A, and human immunodeficiency virus-type 1 Tat proteins		many terms
			TAF	TAFII55	0	0	1	0	0	The cloning of a complementary DNA encoding a human TFIID TAF, TAFII55, that has no known homolog in drosophila TFIID is now described.	however interaction is not binding (encodes)
PMID 7829531
RII BETA	RII BETA	self-interaction
AKAP75	RII BETA				1	0	0	0	1	Mutagenesis, recombinant protein expression, and physicochemical characterization were used to investigate the structural basis for the homodimerization and AKAP75 binding activities of RII beta.		nlprot fail, "RII beta"
PMID 7831290
P53	P72SYK				1	0	0	0	0
LYN	SYK				1	0	1	0	1	Here we show that Syk and Lyn from human B lymphocytes can interact directly.
PMID 7834747
BAG - 1	BCL - 2				1	0	0	0	1	The BAG-1 protein shares no significant homology with Bcl-2 or other Bcl-2 family proteins, which can form homo- and heterodimers.		nlprot fail, "BAG-1"
BCL - 2	BCL - 2	self-interaction
PMID 7844150
BETA 1 - SYNTROPHIN	DYSTROPHIN				1	0	0	0	1	We demonstrate that the 53 amino acids encoded on exon 74 of dystrophin, an alternatively spliced exon, are necessary and sufficient for interaction with translated beta 1-syntrophin in our assay.		dictionary fail, "beta 1-syntrophin"
BETA 1 - SYNTROPHIN	DYSTROPHIN RELATED PROTEIN				1	0	0	0	1	In this recombinant expression system, the dystrophin relatives, human dystrophin related protein (DRP or utrophin) and the 87K postsynaptic protein from Torpedo electric organ, also bind to translated beta 1-syntrophin.		dictionary fail, "beta 1-syntrophin"
PMID 7854423
RAP74	SERUM RESPONSE FACTOR				1	0	0	0	1	Using a yeast interaction assay, we find that SRF binds the RAP74 subunit of TFIIF and that SRF's transcriptional activation domain is the region involved in this binding.		many terms
RAP74	SRF	duplicated
PMID 7877691
RB	UBF				1	0	0	0	1	demonstrated an interaction between Rb and UBF		nlprot fail, "rb"
PMID 7890768
ACTRII	INHIBIN				1	0	0	0	1	Inhibin also binds to ActRII through its beta subunit, competes with the binding of activin to ActRII, but fails to form the ActRII		many terms
ACTIVIN TYPE II RECEPTOR KINASE	BETA ACTIVIN				1	0	0	0	1	Here we show that beta:beta activin binds to the activin type II receptor kinase (ActRII) which induces activin binding to the type I receptor kinase SKR2 to form ActRII.beta:beta		nlprot fail, "ACTIVIN TYPE II RECEPTOR KINASE"
			ACTRII	SKR2	0	1			1	Here we show that beta:beta activin binds to the activin type II receptor kinase (ActRII) which induces activin binding to the type I receptor kinase SKR2 to form ActRII.beta:beta
			SKR1	SKR2	0	0	0	1	0	Activin type I receptors, SKR1 and SKR2, were first cloned from well differentiated human hepatoma cells (HepG2).
PMID 7911228
P21	PCNA				1	1	0	0	1	The p21 inhibitor of cyclin-dependent kinases controls DNA replication by interaction with PCNA.
P21	PROLIFERATING - CELL NUCLEAR ANTIGEN	duplicated
PMID 7913207
CBP	CREB				1	1	0	0	1	We have previously identified a nuclear protein of M(r)265K, CBP, that binds specifically to the PKA-phosphorylated form of CREB.
CREB	PROTEIN KINASE A				1	0	0	0	1	CREB is activated through phosphorylation by protein kinase A (PKA), but precisely how phosphorylation stimulates CREB function is unknown.		many terms
CBP	PHOSPHOCREB				1	0	0	0	1	We have used fluorescence anisotropy measurements to define the equilibrium binding parameters of the phosphoCREB:CBP interaction and report here that CBP can activate transcription through a region in its carboxy terminus.		nlprot fail, "PHOSPHOCREB"
PMID 7915282
HSP27	PLATELET FACTOR XIII	duplicated
FXIII	HSP27				1	0	0	0	1	Immunoblotting studies were used to confirm the binding of FXIII from fresh platelet lysates to the HSP27 fusion protein.		dictionary fail, "FXIII"
PMID 7926727
MDM - 2	P53				1	0	0	0	1	Several hydrophobic amino acids in the p53 amino-terminal domain are required for transcriptional activation, binding to mdm-2 and the adenovirus 5 E1B 55-kD protein.		many terms
PMID 7929081
RII ALPHA	RII ALPHA	self
RII DES - 5	RII DES - 5	self
			RII ALPHA	AKAP	0	0	0	0	1	Measurement of RII alpha I3A,I5A interaction with the human thyroid AKAP, Ht 31, by two independent methods suggests that mutation of isoleucines 3 and 5 decreases affinity by at least 6-fold.		nlprot fail, "RII ALPHA"
PMID 7935368
INSULIN RECEPTOR	INSULIN RECEPTOR SUBSTRATE 1				1	0	1	0	1
INSULIN RECEPTOR	IRS - 1	duplicated
PMID 7935795
P21RAS	RAF - 1				1	1	0	0	1	The protein Raf-1, a key mediator of mitogenesis and differentiation, associates with p21ras (refs 1-3).
PMID 7937747
BCL - 2	BCL - 2	self
			BAX	BCL-2	0	1	0	0	1	The findings suggest a model whereby Bax and Bcl-X-S differentially regulate Bcl-2 function, and indicate that requirements for Bcl-2/Bax heterodimerization may be different from those for Bcl-2/Bcl-2 homodimerization.
PMID 7961947
GROEL	RHODANESE				1	0	0	0	1	This suggests that rhodanese must interact with groEL throughout most of its folding reaction before it acquires a folding competent (groE independent) state.		nlprot fail, "RHODANESE"
PMID 7973658
IL - 2R BETA	JAK1				1	0	1	0	1	Interaction of IL-2R beta and gamma c chains with Jak1 and Jak3: implications for XSCID and XCID.
IL - 2 RECEPTOR BETA	IL - 2 RECEPTOR BETA	self
			IL-2 gamma c	Jak3	0	0	0	0	1	Interaction of IL-2R beta and gamma c chains with Jak1 and Jak3: implications for XSCID and XCID.		nlprot fail, "IL-2 gamma c"
			Jak1	Jak3	0	0	1	0	0	Interaction of IL-2R beta and gamma c chains with Jak1 and Jak3: implications for XSCID and XCID.
PMID 7984244
HGH	HGHR				1	0	0	0	1	hPRL does not bind to the hGH receptor, but hGH binds to both the hGHR and hPRLR, and mutagenesis studies have shown that the receptor-binding sites on hGH overlap.		many terms
			hGH	hPRLR	0	0	0	0	1
PMID 8114727
HSP90	P23	complex								These antibodies specifically immunoprecipitate p23 in complex with hsp90 in all tissues tested and can be used to immunoaffinity isolate progesterone receptor complexes from chicken oviduct cytosol.
PMID 8120391
HIL - 10	IL - 10R				1	0	0	0	1	The predicted amino acid sequence of hIL-10R is 60% identical and 73% similar to mouse IL-10R (mIL-10R). rIL-10R expressed in an IL-3-dependent mouse pro-B cell line (Ba/F3) binds hIL-10 with high affinity		many terms
PMID 8137421
					1	1	0	0	1	Significantly, Ha-Ras partially activates JNK1 and potentiates the activation caused by UV.
C - JUN	JNK1				1	0	0	0	0	JNK1 binds to the c-Jun transactivation domain and phosphorylates it on Ser-63 and Ser-73.
HA - RAS	JNK1
PMID 8139691
B61	ECK RECEPTOR PROTEIN - TYROSINE KINASE	duplicated
B61	ECK				1	0	0	1	1	B61 is a ligand for the ECK receptor protein-tyrosine kinase.
PMID 8171323
LT - ALPHA	LYMPHOTOXIN - BETA				1	0	0	0	1	The cell surface form of LT-alpha is assembled during biosynthesis as a heteromeric complex with lymphotoxin-beta (LT-beta), a type II transmembrane protein that is another member of the TNF ligand family.		many terms
			LT-ALPHA	TNF receptor	0	1	0	0	1	Secreted LT-alpha is a homotrimer that binds to distinct TNF receptors of 60 and 80 kilodaltons; however, these receptors do not recognize the major cell surface LT-alpha-LT-beta complex.
PMID 8178155
IL - 15	IL - 2 RECEPTOR				1	0	0	0	0	Monoclonal antibodies to the beta chain of the IL-2 receptor inhibited the biological activity of IL-15, and IL-15 competed for binding with IL-2, indicating that IL-15 uses components of the IL-2 receptor.
PMID 8202368
OCT1	TBP				1	0	0	0	1	The Oct1 POU domain, which is highly homologous to the Oct2 POU domain, likewise mediates interaction with TBP.		PESCADOR fail
OCT2	TBP				1	0	1	0	1	We show that the POU homeodomain of Oct2 and the evolutionarily conserved C-terminal core domain of TBP are both required and sufficient for the interaction.
PMID 8211112
SF3A	U2 SNRNP				1	0	0	0	1	Interaction of mammalian splicing factor SF3a with U2 snRNP and relation of its 60-kD subunit to yeast PRP9.		dictionary fail, "SF3a"
			PRP9	SNRPN	0	0	1	0	0	Interaction of mammalian splicing factor SF3a with U2 snRNP and relation of its 60-kD subunit to yeast PRP9.
PMID 8226774
ALPHA SPECTRIN	BETA SPECTRIN				1	0	0	0	1	The self-association site appears to be formed by interactions between helices 1 and 2 of beta spectrin repeat 17 of one dimer with helix 3 of alpha spectrin repeat 1 of the other dimer to form two combined alpha-beta triple-helical segments.		dictionary fail, "beta spectrin" e "alpha spectrin"
PMID 8242750
CDI1	CDK2				1	1	0	0	1	Cdi1, a human G1 and S phase protein phosphatase that associates with Cdk2. Sentence 4: In HeLa cells, Cdi1 is expressed at the G1 to S transition, and the protein forms stable complexes with Cdk2.
CDC2	CDI1				1	0	0	0	1	In yeast, Cdi1 interacts with cyclin-dependent kinases, including human Cdc2, Cdk2, and Cdk3, but not with Ckd4.		many terms
PMID 8327494
SP1	YY1				1	0	1	0	1	We found that YY1 and Sp1 can form a physical complex.
PMID 8360477
IL - 11	JUNB				1	0	0	0	0	The results showed that IL-11 and IL-6 can both stimulate cell proliferation, induce similar pattern of protein tyrosine phosphorylation, and activate the same proto-oncogene (junB) expression in TF-1 cells.
			IL-11	IL-6	0	1	0	0	0
PMID 8384581
PROTEIN PHOSPHATASE TYPE 1	RETINOBLASTOMA PROTEIN				1	0	0	0	1	The retinoblastoma protein associates with the protein phosphatase type 1 catalytic subunit.		nlprot fail, "retinoblastoma protein"
P110RB	PP - 1 ALPHA				1	0	0	0	1	In vitro-binding assays demonstrated that PP-1 alpha isoforms preferentially bind the hypophosphorylated form of p110RB.		dictionary fail, "PP-1 alpha" or "p110RB"
P110RB	PP - 1 ALPHA 2				1	0	0	0	1	In vitro-binding assays demonstrated that PP-1 alpha isoforms preferentially bind the hypophosphorylated form of p110RB.		dictionary fail, "PP-1 alpha" or "p110RB"
PMID 8387891
TNF BETA	TNF BETA	self
PMID 8414517
RBP1	RETINOBLASTOMA	duplicated
PRB	RBP1				1	0	0	1	1	In addition we have been able to identify complexes of pRB and RBP1 in vivo that are dissociated in the presence of purified human papillomavirus E7 protein.
			RBP1	RBP2	0	0	1	0	0	Characterization of the retinoblastoma binding proteins RBP1 and RBP2.
PMID 8479754
CYCLIN A	RB				1	0	0	0	1			many terms
CYCLIN D1	PP60C - SRC				1	0	0	0	1			many terms
PMID 8491186
GRB2	IRS1	duplicated
GRB2	IRS - 1				1	0	0	0	1	GRB2 associates with IRS-1 and Shc		dictionary fail, "IRS-1"
			GRB2	P21RAS	0	1	0	0	0	Both GRB2 and sem-5 have been implicated in a highly conserved mechanism that regulates p21ras signalling by receptor tyrosine kinases.
			GRB2	insulin	0	0	1	0	0	in response to insulin, GRB2 forms a stable complex with two tyrosine-phosphorylated proteins.
PMID 8493578
ELF - 1	RETINOBLASTOMA				1	0	0	0	1	Regulation of the Ets-related transcription factor Elf-1 by binding to the retinoblastoma protein		nlprot fail, "Retinoblastoma"
ELF - 1	RB	duplicated
PMID 8565075
TRADD	TRAF2				1	0	0	0	1	Here we show that TRADD directly interacts with TRAF2 and FADD, signal transducers that activate NF-kappa B and induce apoptosis, respectively.		many terms
PMID 8568233
ADENOSINE DEAMINASE	CD26		ADENOSINE DEAMINASE	CD26	1	1	0	0	1	Characterization of adenosine deaminase binding to human CD26 on T cells and its biologic role in immune response
			ADA	IL-2	0	1	0	0	0	More importantly, adenosine in the absence of cell surface ADA inhibited t cell proliferation and IL-2 production induced by various stimuli.	Pescador interpreted this complex sentence as ADA inhibits IL-2, not true.
			ADA	CD26	0	0	0	1	0	On the other hand, cells expressing ADA and CD26 on the surface were much more resistant to the inhibitory effect of adenosine
PMID 8576247
BETA 1 - SYNTROPHIN	DYSTROPHIN		Sentences are too complex, most talk about the proteins without using the names		1	0	0	0	1	like beta 1-syntrophin, both beta 2- and alpha 1-syntrophin interact with peptides encoding the syntrophin-binding region of dystrophin, utrophin/dystrophin related protein, and the Torpedo 87K protein.		many terms
PMID 8599092
INTERLEUKIN - 1 RECEPTOR	IRAK				1	0	0	0	1			dictionary fail, "interleukin-1 receptor"
IL - 1RI	INTERLEUKIN - 1				1	0	0	0	1			dictionary fail, "IL-1RI"
PMID 8612133
TRADD	TUMOR NECROSIS FACTOR ( TNF ) RECEPTOR - 1		TRADD	TNFR1	1	0	0	1	1	We also show that RIP is a serine-threonine kinase that is recruited by TRADD to TNFR1 in a TNF-dependent process
PMID 8612778
ALPHA1 SYNTROPHIN	DYSTROPHIN				1	0	0	0	1	The carboxy-terminal region of dystrophin has previously been shown to interact directly with alpha1 syntrophin, a cytoplasmic component of the dystrophin-glycoprotein complex, by in vitro biochemical studies such as overlay assay or immunoprecipitation		dictionary fail, "alpha1 syntrophin"
PMID 8622870
GRB7	SHPTP2				1	0	0	0	1	Using SHPTP2 as bait and supplying an exogenous tyrosine kinase gene to the yeast cells, we have found that SHPTP2 interacts with another signaling protein, Grb7		dictionary fail, "SHPTP2"
PLATELET - DERIVED GROWTH FACTOR ( PDGF ) RECEPTOR	SHPTP2				1	0	0	0	1	SHPTP2 associates with the platelet-derived growth factor (PDGF) receptor after ligand stimulation, and binding of SHPTP2 to this receptor promotes tyrosine phosphorylation of SHPTP2.		dictionary fail, "platelet-derived growth factor"
PMID 8633054
P53	TR SUBTYPE BETA 1				1	0	0	0	1	We found that the human TR subtype beta 1 (h-TR beta 1) physically interacted with p53 via its DNA binding domain		nlprot fail, "TR subtype beta 1"
H - TR BETA 1	H - TR BETA 1	self-interaction
PMID 8638121
EPIDERMAL GROWTH FACTOR RECEPTOR	SORTING NEXIN - 1		EGFR	SNX1	1	0	0	1	1	Thus, SNX1 is likely to play a role in sorting EGFR to lysosomes
			EGF	SNX1	0	1	0	0	0	Enhanced degradation of EGF receptors by a sorting nexin, SNX1	It missed the receptor part of the name and mistaked the interaction
PMID 8647433
U2AF35	U2AF65		U2AF35	U2AF65	1	0	0	1	1	The splicing factor U2AF (U2 snRNP auxiliary factor) is a heterodimer with subunits of 65 and 35 kD (U2AF65 and U2AF35)
PMID 8652557
CSB	XPG				1	0	0	0	1			nlprot fail, "CSB"
XPB	XPD				1	0	0	0	1	Our analyses demonstrate that the XPB, XPD, p44, and p62 proteins interact with each other.		many terms
			XPG	TFIIH	0	1	0	0	1	XPG protein interacts with multiple subunits of TFIIH and with CSB protein.
PMID 8662595
LEUKEMIA INHIBITORY FACTOR	LIF RECEPTOR				1	0	0	0	1			dictionary fail, "hLIF"
HLIF	HLIF - R				1	0	0	0	1			dictionary fail, "hLIF"
			LIF	GP130	0	1	0	0	1	Abolition of the gp130 binding site in hLIF created antagonists of LIF action.
			LIF RECEPTOR	GP130	0	0	1	0	0	Residues in human leukemia inhibitory factor (hLIF) crucial for binding to both the human LIF receptor (R) and gp130 were identified by analysis of alanine scanning mutants of hLIF in assays for both receptor binding and bioactivity	should be LIF and gp130 or LIF and LIFR
PMID 8662691
CALNEXIN	GLUT 1				1	0	0	0	1	The glut 1 glucose transporter interacts with calnexin and calreticulin		dictionary fail, "glut 1"
CALNEXIN	GT155	GT155 is a synthesized analog
CAP - 60	GT155	GT155 is a synthesized analog
			calnexin	calreticulin	0	0	1	0	0	The glut 1 glucose transporter interacts with calnexin and calreticulin	all wrong because of missed glut1
			calnexin	calreticulin	0	0	1	0	0	Calreticulin, the soluble homologue of calnexin, was also shown to interact with GT155 only when the protein bore a correctly modified oligosaccharide group
			calnexin	calreticulin	0	0	0	1	0	Thus, our data show that both calnexin and calreticulin with Glut 1 in a glycosylation-dependent manner
PMID 8662939
EPOR	ERYTHROPOIETIN		EPO	EPOR	1	1	0	0	1	These data indicate that Phe93 is a critical EPO binding determinant of the EPOR
EBP	EPO		EBP	EPO	1	1	0	0	1	Substitution of phenylalanine at position 93 (Phe93) with alanine (F93A mutation) resulted in a drastic reduction in EPO binding in the EBP
EPO	EPOR		EPO	EPOR	1	0	0	1	1	Furthermore, the F93A mutation in full-length EPOR expressed in COS cells abolished detectable EPO binding
PMID 8663118
IL - 13	IL - 13R		IL - 13	IL - 13R	1	1	0	0	1	We have cloned a cDNA encoding an IL-13 binding protein (IL-13R) from the Caki-1 human renal carcinoma cell line
			IL - 13R	PROLACTIN RECEPTOR	0	0	0	1	0	The IL-13R shows homology with the IL-5 receptor, and to a lesser extent, with the prolactin receptor
PMID 8676437
GP91 - PHOX	P22 - PHOX				1	0	0	0	1	The phagocyte NADPH oxidase is a complex of membrane cytochrome b558 (comprised of subunits p22-phox and gp91-phox) and three cytosol proteins (p47-phox, p67-phox, and p21rac) that translocate to membrane and bind to cytochrome b558		many terms
			P47-PHOX	P67-PHOX	0	1	0	0	1	This is the first report to demonstrate that two of cytosolic components of cytochrome b558, p47-phox binding to p67-phox each other
PMID 8684460
CYCLIN A	P27KIP1				1	0	0	0	1			dictionary fail, "cyclin A"
			CDK2	P27KIP1	0	1	0	0	1	The crystal structure of the human p27Kip1 kinase inhibitory domain bound to the phosphorylated cyclin A-cyclin-dependent kinase 2 (Cdk2) complex has been determined at 2.3 angstrom
PMID 8700872
FLT4	VASCULAR ENDOTHELIAL GROWTH FACTOR - RELATED PROTEIN				1	0	0	0	1	This protein, designated VEGF-related protein (VRP), specifically binds to the extracellular domain of Flt4, stimulates the tyrosine phosphorylation of Flt4 expressed in mammalian cells, and promotes the mitogenesis of human lung endothelial cells		nlprot fail, "vascular endothelial growth factor-related protein"
FLT1	VASCULAR ENDOTHELIAL GROWTH FACTOR				1	0	0	0	1			nlprot fail, "vascular endothelial growth factor-related"
			FLK1	FLT1	0	0	1	0	0	Flt1 and Flk1 have been shown to play key roles in vascular development; these two receptors bind and are activated by vascular endothelial growth factor (VEGF)	should have recognized VEGF, interaction between FLK1 and FLT1 not true
PMID 8700886
ABETA	ABETA	self-interaction
PMID 8702737
INTERLEUKIN - 6	INTERLEUKIN - 6	self-interaction
IL - 6	IL - 6 RECEPTOR				1	0	0	0	1			many terms
IL - 6D	IL - 6D	self-interaction
IL - 6D	SIL - 6R	sIL-6R not an actual protein name
IL - 6	IL - 6	self-interaction
			GP130	IL-6	0	1	0	0	1	Studies of the IL-6 ternary complex formation demonstrated that the reduced biological potency of IL-6D resulted from a decreased ability of the IL-6D (sIL-6R)2 complex to couple with the soluble portion of gp130
PMID 8703009
CDC37	CDK4		CDC37	CDK4	1	0	1	0	1	Physical interaction of mammalian CDC37 with CDK4
CDK4	HSP90
PMID 8776728
HSP90	P60				1	0	0	0	1			many terms
HSP70	P60				1	0	0	0	1			many terms
			P60	PR	0	0	0	1	1	One of these proteins, p60, appears transiently during assembly and is not a component of functionally mature PR complexes
			P60	PR	0	1	0	0	1	From these results, it appears that p60 is a key mediator in the chaperoned assembly and functional maturation of PR complexes
PMID 8816798
DP1	E2F1		DP1	E2F1	1	0	0	1	1	We have selected such mutations in the transcription factor E2F1 that affect its ability to heterodimerize with DP1
PMID 8822197
CDK4	P27				1	0	0	0	1			many terms
			CDK2	P27	0	0	1	0	1	In contrast, p27 complexes containing CDK2 are incapable of phosphorylating histone H1
PMID 8824290
GASTRIN	INSULIN RECEPTOR SUBSTRATE 1				1	0	0	0	1			many terms
GASTRIN	IRS - 1	duplicate
IRS - 1	PHOSPHATIDYLINOSITOL 3 - KINASE				1	0	0	0	1			many terms
			GASTRIN	P85	0	1	0	0	0	Following gastrin stimulation, we observed a time- and dose-dependent association of IRS-1 with the p85 regulatory subunit of phosphatidylinositol 3-kinase (PI 3-kinase)
			GASTRIN	SHC	0	1	0	0	0	We have previously reported that tyrosine phosphorylation of Shc and its association with the Grb2-Sos complex may contribute to the activation of the mitogen-activated protein kinase pathway by gastrin
			GASTRIN	GRB2	0	1	0	0	0	We report here that Grb2 also interacts with tyrosine-phosphorylated IRS-1 in response to gastrin.	should be IRS1
PMID 8872303
CALMODULIN	GAP - 43				1	0	0	0	1			dictionary fail, "GAP-43"
GAP - 43	PKC				1	0	0	0	1			dictionary fail, "GAP-43"
CAM	GAP - 43				1	0	0	0	1			dictionary fail, "GAP-43"
PMID 8875926
53BP2	P53		53BP2	P53	1	1	0	0	1	The core domain contains the sequence-specific DNA binding activity and the in vitro 53BP2 protein binding activity of p53
PMID 8875929
MDM2	P53		MDM2	P53	1	1	0	0	1	Structure of the MDM2 oncoprotein bound to the p53 tumor suppressor transactivation domain
PMID 8876196
JAK2	RAF - 1		JAK2	RAF-1	1	1	0	0	1	JAK2, a member of the Janus kinase superfamily was found to interact functionally with Raf-1, a central component of the ras/mitogen-activated protein kinase signal transduction pathway
INTERFERON - GAMMA	JAK2 KINASE				1	0	0	0	1			dictionary fail, "Interferon-gamma"
JAK2	P21RAS				1	0	0	0	1	Taken together, these data suggest that JAK2 and p21ras cooperate to activate Raf-1		dictionary fail, "p21ras"
PMID 8906795
CD4	GP120				1	0	0	0	1			pescador fail
CCR - 5	GP120		CCR - 5	GP120	1	1	0	0	1	A gp120 fragment retaining the CD4-binding site and overlapping epitopes was able to interact with CCR-5 only if the V3 loop, which can specify hiv-1 tropism and chemokine receptor choice, was also present on the molecule
CCR - 5	CD4		CCR - 5	CD4	1	1	0	0	1	These results suggest that hiv-1 attachment to CD4 creates a high-affinity binding site for CCR-5, leading to membrane fusion and virus entry
PMID 8910398
INTERLEUKIN - 10 RECEPTOR	STAT3				1	0	0	0	1			nlprot fail, "interleukin-10 receptor"
IL - 10	STAT1				1	0	0	0	1			pescador fail
IL - 10	STAT5		IL - 10	STAT5	1	1	0	0	1	IL-10 also activated Stat5 in Ba/F3 cells that stably expressed the murine IL-10 receptor
IL - 10 RECEPTOR	STAT3				1	0	0	0	1			nlprot fail, "interleukin-10 receptor"
PMID 8910586
IL - 13	IL - 13RALPHA				1	0	0	0	1			dictionary fail, "IL-13Ralpha"
IL - 13RALPHA	IL - 4				1	0	0	0	1			dictionary fail, "IL-13Ralpha"
			IL-2	IL-4	0	1	0	0	0	Whereas IL-13Ralpha serves as an alternative accessory protein to the common cytokine receptor gamma chain (gammac) for IL-4 signaling, it could not replace the function of gammac in allowing enhanced IL-2 binding activity
PMID 8915609
AMYLOID BETA - PROTEIN	TRANSTHYRETIN				1	0	0	0	1	Interaction of transthyretin with amyloid beta-protein: binding and inhibition of amyloid formation.		dictionary fail, "amyloid beta-protein"
A BETA	TRANSTHYRETIN	duplicated
A BETA	A BETA	self-interaction
A BETA	TTR	duplicated
PMID 8921390
RAD52	UBE2I				1	0	1	0	1	The interaction of UBE2I with RAD52 is mediated by RAD52's self-association region.
			UBE2I	RAD51	0	0	0	0	1	Using the human RAD52 protein as the "bait" in a yeast two-hybrid system, we have identified a human homolog of yeast UBC9, designated UBE2I, that interacts with RAD52, RAD51, p53, and a ubiquitin-like protein UBL1.
			UBE2I	p53	0	0	0	0	1	Using the human RAD52 protein as the "bait" in a yeast two-hybrid system, we have identified a human homolog of yeast UBC9, designated UBE2I, that interacts with RAD52, RAD51, p53, and a ubiquitin-like protein UBL1.
			UBE2I	UBL1	0	0	0	0	1	Using the human RAD52 protein as the "bait" in a yeast two-hybrid system, we have identified a human homolog of yeast UBC9, designated UBE2I, that interacts with RAD52, RAD51, p53, and a ubiquitin-like protein UBL1.
PMID 8950973
C - CBL	GRB2				1	1	0	0	1	In these cells the adaptor protein Grb2 constitutively binds a substantial fraction of c-Cbl through the N-terminal SH3 domain.
C - CBL	SCF				1	0	0	0	1	In vitro experiments showed that the stable Grb2/c-Cbl complex interacts, through the Grb2 SH2 domain, with the SCF-activated c-Kit.		many terms
GRB2	JAK2	The Jak2 is part of the Grb2 complex								By contrast stimulation with TPO leads to the formation of a Grb2 complex containing JAK2
C - CBL	C - KIT	duplicated
PMID 8976200
CCR5	RANTES				1	0	0	0	1	RANTES interacts with CCR5 and SDF-1 with CXCR4 receptors.		nlprot fail, "RANTES"
			RANTES	SDF-1	0	0	0	0	1	RANTES interacts with CCR5 and SDF-1 with CXCR4 receptors.		nlprot fail, "RANTES"
PMID 8999548
INTERFERON - GAMMA INDUCING FACTOR	INTERLEUKIN - 1BETA CONVERTING ENZYME				1	0	0	0	0	Activation of interferon-gamma inducing factor mediated by interleukin-1beta converting enzyme.
ICE	INTERLEUKIN - 1BETA				1	0	0	0	0	The interleukin-1beta (IL-1beta) converting enzyme (ICE) processes the inactive IL-1beta precursor to the proinflammatory cytokine.
PMID 8999959
ID3	ITF - 2B				1	0	0	0	1	We have used an interaction cloning strategy to identify an inhibitory isoform of the ITF-2 transcription factor, ITF-2b, that interacts with the transcriptional inhibitor Id3/HLH462.		nlprot fail, "Id3"
PMID 9009191
ALPHA - ACTININ	NMDA RECEPTOR				1	0	0	0	1	Competitive binding of alpha-actinin and calmodulin to the NMDA receptor.		dictionary fail, "NMDA receptor"
PMID 9009195
HOX11	PP2A	duplicated
HOX11	SERINE - THREONINE PHOSPHATASE 2A CATALYTIC SUBUNIT		HOX11	PP2AC	1	1	0	0	1	We observed that the protein HOX11 interacted with protein serine-threonine phosphatase 2A catalytic subunit (PP2AC), as well as protein phosphatase 1 (PP1C) in mammalian cells.
PMID 9028955
INTERLEUKIN - 6	INTERLEUKIN - 6 RECEPTOR				1	0	0	0	1	The interaction between interleukin-6 (IL-6) and IL-6 receptor (IL-6R) is the initial and most specific step in the IL-6 signaling pathway.		many terms
IL - 6 RECEPTOR	INTERLEUKIN - 6	duplicated
PMID 9030560
EPOR	ERYTHROPOIETIN		EPOR	EPO	1	1	0	0	1
EBP	EPO		EBP	EPO	1	0	1	0	1
PMID 9045692
FGFR3	GRB2				1	0	0	0	1	Activated FGFR3 predominantly interacts with GRB2.Sos in complex with a previously identified 90-kDa protein and designated protein 80K-H.		many terms
GRB2	SOS	Names joined to define a complex
FGFR3	SHC				1	0	0	0	0	In addition to this unique pathway, FGFR3 also links to GRB2.Sos complex via the adapter protein Shc
GRB2	SHC	Names joined to define a complex
80K - H	PP66	Names joined to define a complex
PMID 9050988
E47	EIP1				1	0	0	0	0
E47	NUCLEOLIN				1	0	0	0	1	A cDNA encoding part of the nucleolin protein sequence interacted with the E47 basic-helix-loop-helix only when fused to a beta-galactosidase tag.		dictionary fail, "E47"
PMID 9054408
HBX	RNA POLYMERASE II SUBUNIT 5				1	0	0	0	1	Our finding that HBx directly interacts with RNA polymerase II subunit 5 (RPB5), a common subunit of RNA polymerases, implies that HBx directly modulates the function of RNA polymerase (Cheong, J.		many terms
HBX	RPB5	duplicated
			TFIIB	HBX	0	0	1	0	1	Delineation of the binding regions of these three proteins revealed that HBx, RPB5, and TFIIB each has two binding regions for the other two proteins.
			RPB5	TFIIB	0	0	1	0	1	Delineation of the binding regions of these three proteins revealed that HBx, RPB5, and TFIIB each has two binding regions for the other two proteins.
PMID 9062193
INTERLEUKIN - 1BETA	TYPE - I INTERLEUKIN - 1 RECEPTOR				1	0	0	0	1	IL-1beta binds to s-IL1R with a 1:1 stoichiometry.		nlprot fail, "s-IL1R"
IL - 1ALPHA	IL1R				1	0	0	0	1	The IL-1 family currently consists of two agonists, IL-1alpha and IL-1beta, and one antagonist, IL-1ra. Sentence 4: Each of these molecules binds to the type I IL-1 receptor (IL1R).		nlprot fail, "IL1R"
IL - 1BETA	IL1R				1	0	0	0	1			nlprot fail, "IL1R"
PMID 9062194
IL - 1 RECEPTOR	IL - 1ALPHA				1	0	0	0	1	Here we describe the crystal structure at 2.7 A resolution of the soluble extracellular part of type-I IL1R complexed with IL1RA.		nlprot fail, "terms not found"
PMID 9063449
MMP - 1	TISSUE INHIBITOR OF METALLOPROTEINASES - 1	duplicated
MMP - 1	TIMP				1	1	0	0	1	The catalytic domain of activated collagenase I (MMP-1) is absolutely required for interaction with its specific inhibitor, tissue inhibitor of metalloproteinases-1 (TIMP-1).
GELATINASE A	TIMP - 1
PMID 9079809
CD5	PHOSPHATIDYLINOSITOL 3 - KINASE	duplicated
ITAM	PHOSPHATIDYLINOSITOL ( PI ) 3 - KINASE				1	0	0	0	1	We investigated whether phosphatidylinositol (PI) 3-kinase, which binds to tyrosine-phosphorylated ITAM, interacts with CD5 following t cell activation.		nlprot fail, "ITAM"
CD5	PI 3 - KINASE				1	1	0	0	1	PI 3-kinase activity and the regulatory p85 subunit of PI 3-kinase associated with CD5 in pervanadate-stimulated, but not in unstimulated thymocytes.
120 - KDA PHOSPHOPROTEIN	CD5				1	0	0	0	1	A 120-kDa phosphoprotein (pp120) associated with CD5 and specifically with the Y429-Y441 phosphopeptide in stimulated thymocytes.		nlprot fail, "120 - KDA PHOSPHOPROTEIN"
PMID 9121766
E2F4	PRB2				1	0	0	0	0
CDK2	CYCLINA				1	0	0	0	0
PMID 9129204
P60	TRADD
PMID 9144171
RAS	RIN1				1	1	0	0	1	RIN1 interacts with the "effector domain" of RAS and employs some RAS determinants that are common to, and others that are distinct from, those required for the binding of RAF1, a known RAS effector.
PMID 9160889
FRA1	USF				1	0	0	0	1	A bZip protein, Fra1, was found to efficiently interact with USF.		nlprot fail, "USF"
PMID 9168114
ERBB2	NEUREGULIN - 2BETA				1	0	0	0	1			many terms
PMID 9168117
ATM	C - ABL				1	1	0	0	1	Our results demonstrate that the SH3 domain of c-Abl interacts with a DPAPNPPHFP motif (residues 1,373-1,382) of ATM.
PMID 9199306
P300	YY1				1	0	0	0	1	We show that the physical interaction between YY1 and p300, a coactivator for CREB, is not sufficient for repression of CREB-mediated transcription.		many terms
PMID 9200440
C - CBL	VAV				1	1	0	0	1	Proto-oncoprotein Vav interacts with c-Cbl in activated thymocytes and peripheral T cells.
C - CBL	GRB2				1	0	0	0	1	c-Cbl associates with Src homology domain-2 (SH2)/SH3 domain-containing adapters such as Grb2, Crk, and Crk-L		many terms
PMID 9211848
LAMININ - 5	MATRIX METALLOPROTEASE - 2				1	0	0	0	0
PMID 9219684
RAS	RASGAP				1	0	0	0	0		Ras-RasGAP is a complex
H - RAS	P120GAP				1	0	0	0	0		Ras-RasGAP complex
PMID 9228058
FAS	FAS LIGAND	self-interaction
			FasL	Fas	0	1	0	0	1	Although the cytotoxic activity of mutant Y218D was unaltered, mutant Y218R was inactive, correlating with the prediction that Tyr-218 of FasL interacts with a cluster of three basic amino acid side chains of Fas.
PMID 9252374
MYELOPROLIFERATIVE LEUKEMIA VIRUS RECEPTOR	TPO				1	0	0	0	0
PMID 9261098
14 - 3 - 3 ZETA	RAF - 1				1	1	0	0	1	Recent studies indicate that the structural integrity of the Raf-CRD is also critical for Raf-1 interaction with 14-3-3 proteins.
RAF - 1 CYSTEINE - RICH DOMAIN	RAS				1	0	0	0	0
14 - 3 - 3 ZETA	RAF - CRD				1	1	0	0	1	However, whether 14-3-3 proteins interact directly with the Raf-CRD and how this interaction may mediate Raf-1 function has not been determined.
PMID 9312147
BRAIN - DERIVED NEUROTROPHIC FACTOR	TRKB RECEPTOR				1	0	0	0	1	These results, obtained from a variety of experimental techniques, highlight the importance of two distinct regions of the extracellular domain of the TRKB receptor in binding BDNF.		nlprot fail, "BRAIN - DERIVED NEUROTROPHIC FACTOR"
BRAIN - DERIVED NEUROTROPHIC FACTOR	NEUROTROPHIN TRKB RECEPTOR	duplicated
PMID 9334213
INTERFERON ALPHA RECEPTOR	JAK1				1	0	0	0	1	A region of the beta subunit of the interferon alpha receptor different from box 1 interacts with Jak1 and is sufficient to activate the Jak-Stat pathway and induce an antiviral state.		many terms
PMID 9367879
C - CBL	GRB2				1	0	0	0	1	The protein product of c-cbl proto-oncogene is known to interact with several proteins, including Grb2, Crk and PI3 kinase, and is thought to regulate signalling by many cell surface receptors.		many terms
			C - CBL	14-3-3 isoforms	0	1	0	0	1	Sentence 1: A c-Cbl yeast two hybrid screen reveals interactions with 14-3-3 isoforms and cytoskeletal components.		nlprot fail, "14-3-3 isoforms"
PMID 9368006
E2F - 1	NF - KAPPAB				1	1	0	0	1	Interaction between cell cycle regulator, E2F-1, and NF-kappaB mediates repression of hiv-1 gene transcription.
E2F - 1	RB				1	0	0	0	1	Some of these extracellular stimuli arrest cells in the G1 phase of the mitotic division cycle and modulate the activity of thetumor suppressor protein Rb and its partner E2F-1.		dictionary fail, "rb"
P50	P50	self-interaction
E2F - 1	P50				1	0	1	0	1	Affinity chromatography and co-immunoprecipitation assays provide evidence for direct interaction of E2F-1 and p50 in the absence of their DNA target sequences.
PMID 9427624
HLA - E	TRANSPORTER ASSOCIATED WITH ANTIGEN PROCESSING				1	0	0	0	1	HLA-E associates with the transporter associated with antigen processing (TAP) and calreticulin, and that HLA-E expression is TAP-dependent and tapasin-dependent.		nlprot fail, "TRANSPORTER ASSOCIATED WITH ANTIGEN PROCESSING"
